# Supplementary material for: Hederagenin’s uric acid-lowering effects in hyperuricemic mice: Mechanistic insights from molecular docking and in vivo analysis
Source: PLoS One. 2025 Jun 24;20(6):e0326317. doi: 10.1371/journal.pone.0326317 (PMC12186911; doi:10.1371/journal.pone.0326317)
Supplement: S2 File — (ZIP) [file pone.0326317.s002.zip › Supporting Information PCR data/ABCG2/2022-10-28 GAPDH1(5) Results.csv]

	Area
1	21581.953
2	24477.660
3	23061.832
4	23596.832
5	23114.882
6	20764.196
